# Supplementary material for: The Development of a Skin Cancer Classification System for Pigmented Skin Lesions Using Deep Learning
Source: Biomolecules. 2020 Jul 29;10(8):1123. doi: 10.3390/biom10081123 (PMC7465007; doi:10.3390/biom10081123)
Supplement: Supplementary file 1 [file biomolecules-10-01123-s001.zip › Supplementary Table S1.xlsx]

## Sheet: Sheet1
Supplementarty Table S1. Information of the digital cameras, which took the skin images in this study.
Company	Model name	Year of release	Nevus	MM	SK	BCC	H/H	SL	Total
Minolta Co., Ltd.	DiMAGE 7	2001	62	325	4	65	3	1	460
Minolta Co., Ltd.	DiMAGE A1	2003	177	107	28	24	10	5	351
Konica Minolta Camera, Inc.	DiMAGE A2	2004	56	161	11	49	2	3	282
Canon Inc.	Canon EOS Kiss Digital X	2006	1565	381	368	122	75	46	2557
Canon Inc.	Canon EOS Kiss X3	2009	484	234	139	60	33	14	964
Canon Inc.	Canon EOS Kiss X4	2010	52	98	32	12	3	1	198
Canon Inc.	Canon EOS Kiss X7	2013	441	305	164	69	46	9	1034
